# Supplementary material for: ChemPert: mapping between chemical perturbation and transcriptional response for non-cancer cells
Source: Nucleic Acids Res. 2022 Oct 6;51(D1):D877–89. doi: 10.1093/nar/gkac862 (PMC9825489; doi:10.1093/nar/gkac862)
Supplement: gkac862_Supplemental_Files [file gkac862_supplemental_files.zip]

Archive with 5 entries (5 files):
- Supplementary_information_revised2.pdf
- Supplemetary table S1_gsea_Reactome_pioglitazone_up.xls
- Supplemetary table S2_gsea_Reactome_pioglitazone_down.xls
- Supplemetary table S3_gsea_Reactome_vitamin_e_up.xls
- Supplemetary table S4_prediction for OA.xlsx
