# Supplementary material for: ChemPert: mapping between chemical perturbation and transcriptional response for non-cancer cells
Source: Nucleic Acids Res. 2022 Oct 6;51(D1):D877–89. doi: 10.1093/nar/gkac862 (PMC9825489; doi:10.1093/nar/gkac862)
Supplement: gkac862_Supplemental_Files [file gkac862_supplemental_files.zip › Supplemetary table S1_gsea_Reactome_pioglitazone_up.xls]

## Sheet: Sheet1
ID	Name	Symbol
REACT_15525	Nuclear Receptor transcription pathway	PPARD;RARG;RXRA;ESR1;NR5A2;ESRRA;AR;PPARG;NR1D1;NR1I3
REACT_19241	Regulation of Lipid Metabolism by Peroxisome proliferator-activated receptor alpha (PPARalpha)	SMARCD3;TRIB3;GRHL1;RXRA;NCOR2;SIN3A;ANKRD1;NCOR1
REACT_27161	Transcriptional Regulation of White Adipocyte Differentiation	EP300;RXRA;NCOR2;CDK8;NCOR1;MED16;PPARG;MED12
REACT_24969	TRAF6 mediated NF-kB activation	NFKBIA;NFKB2;TRIM25;RELA;NFKBIB
REACT_6976	Viral dsRNA:TLR3:TRIF Complex Activates RIP1	NFKBIA;NFKB2;RELA;NFKBIB
REACT_25359	RIG-I/MDA5 mediated induction of IFN-alpha/beta pathways	EP300;NFKBIA;NFKB2;TRIM25;RELA;NFKBIB
REACT_21281	TAK1 activates NFkB by phosphorylation and activation of IKKs complex	NFKBIA;NFKB2;RELA;NFKBIB
REACT_111040	Signaling by SCF-KIT	TRIB3;FOXO4;MDM2;CBL;STAT5B;YWHAB
REACT_21303	Myogenesis	TCF3;MYOG;ABL1;TCF4
REACT_21402	CDO in myogenesis	TCF3;MYOG;ABL1;TCF4
REACT_6782	TRAF6 Mediated Induction of proinflammatory cytokines	NFKBIA;NFKB2;JUN;RELA;NFKBIB
REACT_25281	NFkB and MAP kinases activation mediated by TLR4 signaling repertoire	NFKBIA;NFKB2;JUN;RELA;NFKBIB
REACT_111135	TRIF mediated TLR3 signaling	NFKBIA;NFKB2;JUN;RELA;NFKBIB
REACT_6783	Toll Like Receptor 3 (TLR3) Cascade	NFKBIA;NFKB2;JUN;RELA;NFKBIB
REACT_6844	Signaling by TGF beta	SMAD7;SKI;SMAD4
REACT_309	Stabilization of p53	PSMD9;TP53;MDM2;PSMC3
