# Supplementary material for: ChemPert: mapping between chemical perturbation and transcriptional response for non-cancer cells
Source: Nucleic Acids Res. 2022 Oct 6;51(D1):D877–89. doi: 10.1093/nar/gkac862 (PMC9825489; doi:10.1093/nar/gkac862)
Supplement: gkac862_Supplemental_Files [file gkac862_supplemental_files.zip › Supplemetary table S2_gsea_Reactome_pioglitazone_down.xls]

## Sheet: Sheet1
ID	Name	Symbol
REACT_15525	Nuclear Receptor transcription pathway	RXRG;PPARA;RORA;HNF4G;NR1I2;NR1D2;MED1;HNF4A;ESRRG;NR2F6;NR3C1
REACT_111214	G0 and Early G1	RBBP4;TFDP1;CCNE1;RBL2;RBL1;CDK2
REACT_13698	Regulation of beta-cell development	ONECUT1;HES1;HNF4G;NEUROG3;NEUROD1;NKX2-2;HNF4A;FOXO1
REACT_27161	Transcriptional Regulation of White Adipocyte Differentiation	MED31;MED4;MED24;MED25;MED6;MED1;KLF5
REACT_19241	Regulation of Lipid Metabolism by Peroxisome proliferator-activated receptor alpha (PPARalpha)	PPARA;FHL2;MED1;TBL1XR1;TGS1
REACT_21328	MAPK targets/ Nuclear events mediated by MAP kinases	CREB1;ATF2;MEF2A;ATF1
REACT_111135	TRIF mediated TLR3 signaling	CREB1;ATF2;MEF2A;IRF3;ATF1
REACT_6783	Toll Like Receptor 3 (TLR3) Cascade	CREB1;ATF2;MEF2A;IRF3;ATF1
REACT_6809	MyD88-independent cascade initiated on plasma membrane	CREB1;ATF2;MEF2A;IRF3;ATF1
REACT_25078	Interferon gamma signaling	JAK2;IRF5;IRF3;IRF6
REACT_21352	RNA Polymerase I, RNA Polymerase III, and Mitochondrial Transcription	TAF1A;TFAM;BRF2;POU2F1
