# Supplementary material for: ChemPert: mapping between chemical perturbation and transcriptional response for non-cancer cells
Source: Nucleic Acids Res. 2022 Oct 6;51(D1):D877–89. doi: 10.1093/nar/gkac862 (PMC9825489; doi:10.1093/nar/gkac862)
Supplement: gkac862_Supplemental_Files [file gkac862_supplemental_files.zip › Supplemetary table S4_prediction for OA.xlsx]

## Sheet: Predictions with evidences
Disease	Species	Tissue	Accession number	Platform	Prediction	Rank	Mechanism	Evidence
Osteoarthritis	human	cartilage	GSE169077	microarrary	nvp-bez235	1	PI3K/mTOR Inhibitor	30716534; 32081707; 25688060
					whi-p180	3	VEGFR inhibitor	https://www.ncbi.nlm.nih.gov/labs/pmc/articles/PMC4863467/
					dhmeq	6	NF-κB inhibitor	https://www.ncbi.nlm.nih.gov/labs/pmc/articles/PMC6678954/; 24004831
					celastrol	7	SDF-1/CXCR4 inhibitor	https://pubmed.ncbi.nlm.nih.gov/32201950/; https://pubmed.ncbi.nlm.nih.gov/28994112/
					5-azacytidine	11	DNA methyltransferase inhibitor	https://pubmed.ncbi.nlm.nih.gov/32574164/
					alantolactone	14	STAT3, NF-κB inhibitor	https://pubmed.ncbi.nlm.nih.gov/34650433/
					pp-121	16	VEGFR inhibitor	https://www.sciencedirect.com/science/article/pii/S1063458420300790
					6-shogaol	17	cathepsin-K inhibitor	https://www.oarsijournal.com/article/S1063-4584(18)30256-5/fulltext
					tg100-115	18	PI3K/mTOR Inhibitor	32081707
					decursin	21	PI3K/mTOR Inhibitor; NF-κB inhibitor	https://pubmed.ncbi.nlm.nih.gov/33878544/
					ku-0063794	22	PI3K/mTOR Inhibitor	https://onlinelibrary.wiley.com/doi/epdf/10.1002/art.39947
					oroxylin a	23	NF-κB inhibitor	https://pubmed.ncbi.nlm.nih.gov/33300913/; https://www.spandidos-publications.com/10.3892/etm.2021.9819
					nimesulide	26	COX-2 inhibitor	https://pubmed.ncbi.nlm.nih.gov/14506910/
					cct128930	27	PI3K/mTOR Inhibitor	32081707
					ch5132799	28	PI3K/mTOR Inhibitor	32081707
					gsk2126458	29	PI3K/mTOR Inhibitor	32081707
					1,5-isoquinolinediol	30	PARP-1 inhibitor	https://pubmed.ncbi.nlm.nih.gov/34254815/

## Sheet: Top 30 predicted perturbagens
Perturbagen	Target_size	NES	p.value	FDR	Targets	Predicted_effects	Database_effects	Annotation
nvp-bez235	19	14.8647	5.58337e-50	1.61359e-46	ATR; MTOR; PIK3CA; PIK3CD; PIK3CG; PIK3CB; AKT1; CASP3; RPS6KB1; CCND1; MAP4K2; CLK4; EIF4EBP1; PARP1; PTEN; OGT; MAP1LC3A; RPS6; CHEK1	-1; -1; -1; -1; -1; -1; -1; 1; 2; 2; 2; 2; 2; 2; 2; 2; 2; 2; 2	-1; -1; -1; -1; -1; -1; -1; 1; 2; 2; 2; 2; 2; 2; 2; 2; 2; 2; 2	dual ATP-competitive PI3K and mTOR inhibitor
ibrutinib	25	10.3003	7.02098e-25	7.68312e-22	BLK; BMX; BTK; CAMK1G; DCLK1; CAMK1; DAPK2; STK17B; MYLK4; EGFR; CAMK4; PSKH1; DAPK3; STK17A; STK33; TRIO; RET; DAPK1; MYLK2; MYLK3; PNCK; CAMKV; UHMK1; LYN; OBSCN	-1; -1; -1; 2; 2; 2; 2; 2; 2; -1; 2; 2; 2; 2; 2; 2; 2; 2; 2; 2; 2; 2; 2; 2; 2	-1; -1; -1; 2; 2; 2; 2; 2; 2; 2; 2; 2; 2; 2; 2; 2; 2; 2; 2; 2; 2; 2; 2; 2; 2	Potent and selective BTK inhibitor
whi-p180	21	9.46273	2.99999e-21	1.73399e-18	CDK2; CAMK1G; DCLK1; CAMK1; DAPK2; KDR; STK17B; MYLK4; CAMK4; PSKH1; DAPK3; STK17A; STK33; TRIO; DAPK1; MYLK2; MYLK3; PNCK; CAMKV; UHMK1; OBSCN	-1; 2; 2; 2; 2; -1; 2; 2; 2; 2; 2; 2; 2; 2; 2; 2; 2; 2; 2; 2; 2	-1; 2; 2; 2; 2; 2; 2; 2; 2; 2; 2; 2; 2; 2; 2; 2; 2; 2; 2; 2; 2	multi-kinase inhibitor for EGFR, RET, and VEGFR
at7867	9	7.61504	2.63606e-14	6.92564e-12	AKT2; GSK3B; PKIA; PRKACA; PRKX; PRKG2; PRKACB; PRKG1; PRKACG	-1; -1; -1; -1; 2; 2; 2; 2; 2	-1; -1; -1; -1; 2; 2; 2; 2; 2	Akt inhibitor; PKA inhibitor; Ribosomal S6 Kinase (RSK) inhibitor
chalcone	4	7.54452	4.5397e-14	1.00921e-11	CASP3; CASP9; CASP8; PARP1	1; 2; 2; 2	2; 2; 2; 2	anti-Bacterial
dhmeq	4	7.54452	4.5397e-14	1.00921e-11	CASP3; CASP9; CASP8; PARP1	1; 2; 2; 2	2; 2; 2; 2	NF-κB inhibitor
celastrol	10	7.47361	7.80217e-14	1.61059e-11	HSP90AA1; IL1B; TNF; AR; CASP3; AKT1; SLC7A11; CASP8; CASP9; TNFSF10	-1; 2; 2; 2; 1; -1; 2; 2; 2; 2	-1; 2; 2; 2; 2; 2; 2; 2; 2; 2	Inhibits TNF-α-induced NF-κB activation
hydroxyfasudil	7	7.44431	9.7449e-14	1.76017e-11	PKIA; PRKACA; PRKX; PRKG2; PRKACB; PRKG1; PRKACG	-1; -1; 2; 2; 2; 2; 2	-1; -1; 2; 2; 2; 2; 2	ROCK inhibitor
h-8	7	7.44431	9.7449e-14	1.76017e-11	PKIA; PRKACA; PRKX; PRKG2; PRKG1; PRKACG; PRKACB	-1; -1; 2; 2; 2; 2; 2	-1; -1; 2; 2; 2; 2; 2	Angiotensin II inhibitors with thiazides
cucurbitacin-i	5	7.37315	1.6664e-13	2.83289e-11	STAT3; PARP1; CASP3; CASP8; CASP9	-1; 2; 1; 2; 2	-1; 2; 2; 2; 2	JAK2/STAT3 inhibitor
5-azacytidine	28	6.88564	5.75273e-12	8.31269e-10	TP53; CDKN2B; TERT; TSC2; TNFSF10; CDH1; HPGD; MGMT; CLDN6; CALCA; KIR2DL1; PLCB1; KIR2DL4; DLK1; KIR2DL3; MAGEA1; DNMT1; XAF1; FASLG; RAB13; GADD45A; RPS6; KIR3DL1; CXCL12; CLDN9; TNF; PPP2CA; CEBPA	-1; -1; -1; 2; 2; 2; 2; 2; 2; 2; 2; 2; 2; 2; 2; 2; -1; 2; 2; 2; 2; 2; 2; 2; 2; 2; 2; 2	-1; -1; -1; 2; 2; 2; 2; 2; 2; 2; 2; 2; 2; 2; 2; 2; 2; 2; 2; 2; 2; 2; 2; 2; 2; 2; 2; 2	DNA methyltransferase inhibitor
azacitidine	29	6.81698	9.29742e-12	1.22134e-09	DNMT1; DNMT3A; TP53; TERT; CDKN2B; TNF; MGMT; FASLG; CDH1; PPP2CA; HPGD; TNFSF10; PLCB1; CXCL12; CEBPA; MAGEA1; XAF1; GADD45A; RPS6; CALCA; KIR3DL1; TSC2; DLK1; RAB13; CLDN6; CLDN9; KIR2DL1; KIR2DL4; KIR2DL3	-1; -1; -1; -1; -1; 2; 2; 2; 2; 2; 2; 2; 2; 2; 2; 2; 2; 2; 2; 2; 2; 2; 2; 2; 2; 2; 2; 2; 2	-1; -1; -1; -1; -1; 2; 2; 2; 2; 2; 2; 2; 2; 2; 2; 2; 2; 2; 2; 2; 2; 2; 2; 2; 2; 2; 2; 2; 2	DNA methylation inhibitor
ilimaquinone	5	6.74573	1.52258e-11	1.91315e-09	MAPK1; MAPK3; CASP3; CASP8; PARP1	1; 2; 1; 2; 2	2; 2; 2; 2; 2	anti-Bacterial; anti-HIV
alantolactone	5	6.71406	1.89286e-11	2.27932e-09	STAT3; CASP9; CASP3; CASP8; PARP1	-1; 2; 1; 2; 2	-1; 1; 2; 2; 2	Antiproliferative; induces activin/Smad3 signaling
manumycin-a	7	6.44862	1.12872e-10	1.3048e-08	IKBKB; STAT3; HRAS; CASP3; PARP1; IL1B; TNF	-1; -1; -1; 1; 2; 2; 2	-1; -1; -1; 1; 2; 2; 2	antibiotic; potent and selective farnesyltransferase (FTase) inhibitor with anti-tumor activity
pp-121	12	6.06246	1.34058e-09	1.49011e-07	ABL1; EGFR; HCK; KDR; MTOR; PDGFRA; PIK3CA; PIK3CB; PIK3CD; PIK3CG; PRKDC; SRC	-1; -1; -1; -1; -1; -1; -1; -1; -1; -1; -1; -1	-1; -1; -1; -1; -1; -1; -1; -1; -1; -1; -1; -1	Dual kinase inhibitor; inhibits PI 3-K family kinases
6-shogaol	4	6.02398	1.70184e-09	1.8216e-07	CASP3; CASP9; TNFSF10; PARP1	1; 2; 2; 2	1; 1; 2; 2	Autophagy
tg100-115	5	6.00105	1.96045e-09	2.02346e-07	PIK3CA; PIK3CB; PIK3CD; PIK3CG; CLK4	-1; -1; -1; -1; 2	-1; -1; -1; -1; 2	PI3K inhibitor
usnic-acid	5	5.89581	3.72843e-09	3.71557e-07	CASP3; MAPK1; RPS6KB1; MAPK3; EIF4EBP1	1; 1; 2; 2; 2	1; 2; 2; 2; 2	bioactive compound mainly found as a secondary metabolite in lichens and fungi
progesterone	22	5.80591	6.40164e-09	5.96798e-07	NR3C2; CYP17A1; HRAS; AKR1C3; PGR; ESR1; OPRK1; NR3C1; CATSPER1; CATSPER2; CATSPER3; CATSPER4; TRPC5; MAPK1; POMC; NR1I2; AR; CXCL8; ORM1; RAF1; GNAI1; GNAS	-1; -1; -1; -1; 1; 1; 1; 1; 1; 1; 1; 1; 1; 1; 1; 1; 2; 1; 2; 2; 2; 2	-1; -1; -1; -1; 1; 1; 1; 1; 1; 1; 1; 1; 1; 1; 1; 1; 1; 1; 2; 2; 2; 2	Endogenous progesterone receptor agonist
decursin	2	5.68873	1.27991e-08	1.15592e-06	PARP1; AR	2; 2	2; 2	anti-cancer, anti-inflammatory agent
ku-0063794	3	5.62571	1.84749e-08	1.61795e-06	MTOR; AKT1; RPS6	-1; -1; 2	-1; -1; 2	Selective mTOR inhibitor
oroxylin a	4	5.49376	3.93469e-08	2.64447e-06	MAPK1; MAPK3; CASP8; PARP1	1; 2; 2; 2	2; 2; 2; 2	Autophagy; HIF/HIF Prolyl-Hydroxylase inhibitor; Virus Protease inhibitor
zebularine	6	5.48456	4.14488e-08	2.72243e-06	DNMT1; CASP9; CASP8; CASP3; PARP1; SOD2	-1; 2; 2; 1; 2; 2	-1; 1; 1; 2; 2; 2	DNA methyltransferase inhibitor; induces cardiomyogenesis in MSCs
sphingosine	6	5.41243	6.2176e-08	3.99308e-06	PRKX; PRKG2; PRKACA; PRKACB; PRKG1; PRKACG	2; 2; -1; 2; 2; 2	2; 2; 2; 2; 2; 2	NA
nimesulide	17	5.38465	7.25876e-08	4.5604e-06	LTF; PTGS1; PTGS2; F2; GSK3B; CASP3; CASP9; CASP8; MAPK1; MPO; EPX; ALOX12; PXDN; MAPK3; MELTF; PARP1; TF	2; 2; -1; -1; -1; 1; 2; 2; 1; 2; 2; 2; 2; 2; 2; 2; 2	-1; -1; -1; -1; -1; 1; 1; 1; 2; 2; 2; 2; 2; 2; 2; 2; 2	Cyclooxygenase-2 (COX-2) inhibitor
cct128930	10	5.33429	9.59193e-08	5.77514e-06	PKIA; PRKACA; RPS6KB1; PRKX; PRKG2; AKT1; PRKACB; PRKG1; PRKACG; AKT2	-1; -1; 2; 2; 2; -1; 2; 2; 2; -1	-1; -1; 2; 2; 2; 2; 2; 2; 2; 2	Akt inhibitor; Autophagy
ch5132799	5	5.24419	1.56968e-07	9.07272e-06	MTOR; PIK3CA; PIK3CB; PIK3CD; PIK3CG	-1; -1; -1; -1; -1	-1; -1; -1; -1; -1	PI3K inhibitor
gsk2126458	5	5.24419	1.56968e-07	9.07272e-06	MTOR; PIK3CA; PIK3CB; PIK3CD; PIK3CG	-1; -1; -1; -1; -1	-1; -1; -1; -1; -1	Autophagy; mTOR; PI3K
1,5-isoquinolinediol	1	5.09751	3.44149e-07	1.65765e-05	PARP1	2	2	inhibitor of PARP, NOS-2, and PARS

## Sheet: Predicted signalling proteins
Target	Sign	Score	Freq
PIK3CA	-1	4.84773	45
PIK3CG	-1	4.11022	38
MTOR	-1	3.07999	28
BTK	-1	2.42742	21
EGFR	-1	2.0065	19
MAP2K1	-1	1.36543	13
MAP2K2	-1	1.36543	13
PIK3CB	-1	1.30431	12
PIK3CD	-1	1.30431	12
JAK3	-1	1.18522	10
MKNK2	-1	1.18522	10
PRKDC	-1	1.18522	10
BMX	-1	1.13773	10
AKT1	-1	1.04401	10
ERBB2	-1	0.838619	8
RPS6	2	0.836283	8
PARP1	2	0.735144	7
ATR	-1	0.635455	6
CASP3	1	0.635455	6
CCND1	2	0.635455	6
CHEK1	2	0.635455	6
CLK4	2	0.635455	6
EIF4EBP1	2	0.635455	6
MAP1LC3A	2	0.635455	6
MAP4K2	2	0.635455	6
OGT	2	0.635455	6
PTEN	2	0.635455	6
RPS6KB1	2	0.635455	6
AKT2	-1	0.630651	6
PRKACA	-1	0.54212	5
PRKACB	2	0.54212	5
CYP1A1	1	0.539984	5
TNF	2	0.538512	5
CYP2D6	-1	0.5382	5
CYP3A4	-1	0.533068	5
ABL1	-1	0.519655	5
LCK	-1	0.504605	5
CHEK2	-1	0.446102	4
TNFSF10	2	0.440473	4
KDR	-1	0.43501	4
STK10	-1	0.433188	4
NR3C1	1	0.428648	4
GSK3B	-1	0.426736	4
PKIA	-1	0.426736	4
PRKACG	2	0.426736	4
PRKG1	2	0.426736	4
PRKG2	2	0.426736	4
PRKX	2	0.426736	4
STK17A	2	0.416186	4
LYN	2	0.409748	4
AR	2	0.339024	3
CASP8	2	0.339024	3
CASP9	2	0.339024	3
HSP90AA1	-1	0.339024	3
IL1B	2	0.339024	3
SLC7A11	2	0.339024	3
AIFM1	2	0.334527	3
CYP1A2	-1	0.334527	3
CYP2C9	1	0.334527	3
NOTCH1	-1	0.334527	3
POU5F1	2	0.334527	3
STAT3	-1	0.334527	3
AKR1C3	-1	0.326355	3
HDAC1	-1	0.322541	3
NEK2	2	0.322495	3
CYCS	2	0.319049	3
HMOX1	-1	0.319049	3
FLT3	-1	0.318671	3
BAX	-1	0.317243	3
EGF	2	0.317137	3
GAK	2	0.317137	3
BLK	-1	0.303603	3
CAMK1	2	0.303603	3
CAMK1G	2	0.303603	3
CAMK4	2	0.303603	3
CAMKV	2	0.303603	3
DAPK1	2	0.303603	3
DAPK2	2	0.303603	3
DAPK3	2	0.303603	3
DCLK1	2	0.303603	3
MYLK2	2	0.303603	3
MYLK3	2	0.303603	3
MYLK4	2	0.303603	3
OBSCN	2	0.303603	3
PNCK	2	0.303603	3
PSKH1	2	0.303603	3
RET	2	0.303603	3
STK17B	2	0.303603	3
STK33	2	0.303603	3
TRIO	2	0.303603	3
UHMK1	2	0.303603	3
CDK2	-1	0.294262	3
EHMT1	-1	0.233921	2
EHMT2	-1	0.233921	2
PDGFRA	-1	0.229812	2
CDK7	-1	0.229119	2
CATSPER1	1	0.227994	2
CATSPER2	1	0.227994	2
CATSPER3	1	0.227994	2
CATSPER4	1	0.227994	2
CXCL8	1	0.227994	2
CYP17A1	-1	0.227994	2
ESR1	1	0.227994	2
GNAI1	2	0.227994	2
GNAS	2	0.227994	2
HRAS	-1	0.227994	2
MAPK1	1	0.227994	2
NR1I2	1	0.227994	2
NR3C2	-1	0.227994	2
OPRK1	1	0.227994	2
ORM1	2	0.227994	2
PGR	1	0.227994	2
POMC	1	0.227994	2
RAF1	2	0.227994	2
TRPC5	1	0.227994	2
SLC6A3	-1	0.227532	2
CACNA1G	-1	0.219345	2
DRD1	-1	0.219345	2
DRD2	-1	0.219345	2
LTK	-1	0.219038	2
ACVR1	-1	0.217507	2
ACVRL1	2	0.217507	2
BMP4	-1	0.217507	2
BMPR1A	-1	0.217507	2
BMPR1B	2	0.217507	2
TGFBR2	2	0.217507	2
HDAC10	-1	0.217278	2
HDAC11	-1	0.217278	2
HDAC2	-1	0.217278	2
HDAC3	-1	0.217278	2
HDAC5	-1	0.217278	2
HDAC6	-1	0.217278	2
HDAC8	-1	0.217278	2
HDAC9	-1	0.217278	2
PDPK1	-1	0.21616	2
CSF1R	-1	0.214428	2
STK24	-1	0.21415	2
STK4	-1	0.21415	2
HRH1	-1	0.212017	2
NUAK2	2	0.209913	2
PIM1	2	0.209913	2
PLK1	-1	0.209913	2
RPS6KA3	2	0.209913	2
IKBKB	-1	0.209703	2
FGFR1	-1	0.206145	2
F2	-1	0.205458	2
RPL3	-1	0.205241	2
ERBB4	-1	0.204554	2
EPX	2	0.204321	2
MPO	2	0.204321	2
PXDN	2	0.204321	2
AKT3	-1	0.203915	2
FSHB	-1	0.203915	2
PAK1	2	0.203015	2
PAK4	-1	0.203015	2
RPS2	-1	0.202752	2
TUBB	-1	0.201487	2
MAPK11	-1	0.201449	2
SRC	-1	0.200617	2
BRAF	-1	0.200503	2
PTGS2	-1	0.19981	2
KDM6A	-1	0.199291	2
KDM6B	-1	0.199291	2
CYP2C19	-1	0.198542	2
CDK4	-1	0.195497	2
PIK3C2A	2	0.151316	1
MGLL	2	0.128834	1
QRSL1	2	0.128834	1
AGTR1	-1	0.117188	1
HTR1B	1	0.116751	1
HTR1D	1	0.116751	1
HTR1E	2	0.116751	1
HTR1F	2	0.116751	1
CAMK2A	-1	0.115385	1
PRKAA1	2	0.115385	1
PRKCA	-1	0.115385	1
PRKCB	-1	0.115385	1
PRKCD	-1	0.115385	1
PRKCE	-1	0.115385	1
PRKCG	-1	0.115385	1
PRKCH	-1	0.115385	1
PRKD3	-1	0.115385	1
STK16	-1	0.115385	1
STK26	-1	0.115385	1
STK3	-1	0.115385	1
OPRD1	-1	0.115226	1
OPRM1	-1	0.115226	1
DDR1	-1	0.114428	1
TIE1	-1	0.114428	1
CSNK1E	2	0.112583	1
FER	2	0.112583	1
MAP3K4	2	0.112583	1
MAP4K5	2	0.112583	1
SLK	2	0.112583	1
SP1	-1	0.112583	1
TNIK	2	0.112583	1
KCNMA1	-1	0.112554	1
HCN1	-1	0.112426	1
HCN2	-1	0.112426	1
HCN3	-1	0.112426	1
HCN4	-1	0.112426	1
HDAC4	-1	0.11236	1
HDAC7	-1	0.11236	1
CDK5	-1	0.110345	1
SLC6A1	2	0.110345	1
SLC6A12	2	0.110345	1
SLC6A2	-1	0.110345	1
SLC6A4	-1	0.110345	1
SLC6A5	2	0.110345	1
SLC6A9	2	0.110345	1
ADORA1	-1	0.108696	1
ADORA2A	-1	0.108696	1
ADORA2B	-1	0.108696	1
ADORA3	-1	0.108696	1
PTH1R	1	0.108333	1
PTH2R	1	0.108333	1
SIRT2	-1	0.107383	1
ABCB1	-1	0.106383	1
HIF1A	2	0.106267	1
FGFR2	-1	0.106145	1
FGFR3	-1	0.106145	1
FGFR4	-1	0.106145	1
AHR	1	0.10596	1
AKR1C2	1	0.10596	1
CCL2	2	0.10596	1
PTGS1	2	0.10596	1
COMT	-1	0.10582	1
AKR7A2	2	0.105769	1
BGLAP	-1	0.105769	1
CAT	2	0.105769	1
CBR1	2	0.105769	1
CDC25A	-1	0.105769	1
F10	-1	0.105769	1
F7	-1	0.105769	1
F9	-1	0.105769	1
FHIT	2	0.105769	1
GCLC	1	0.105769	1
GGCX	-1	0.105769	1
GPX1	2	0.105769	1
KRT8	2	0.105769	1
MAPK10	-1	0.105769	1
MAPK3	2	0.105769	1
MAPK8	1	0.105769	1
NQO1	-1	0.105769	1
NQO2	-1	0.105769	1
OGG1	2	0.105769	1
PKM	-1	0.105769	1
PROC	-1	0.105769	1
PROS1	-1	0.105769	1
PROZ	-1	0.105769	1
RCAN1	2	0.105769	1
SOD2	2	0.105769	1
TRPA1	1	0.105769	1
XDH	2	0.105769	1
ADRA1A	2	0.105634	1
ADRA1B	2	0.105634	1
ADRA1D	2	0.105634	1
ADRA2A	2	0.105634	1
ADRA2C	2	0.105634	1
CHRM3	2	0.105634	1
CHRM4	2	0.105634	1
CHRM5	2	0.105634	1
DRD3	2	0.105634	1
HRH2	2	0.105634	1
HTR2A	2	0.105634	1
HTR2B	2	0.105634	1
HTR2C	2	0.105634	1
HTR6	2	0.105634	1
EPHA4	2	0.105263	1
EPHA5	2	0.105263	1
EPHA6	2	0.105263	1
PSMB1	-1	0.105263	1
RIPK2	2	0.105263	1
VEGFA	2	0.105263	1
TUBA4A	-1	0.103448	1
TUBB1	-1	0.103448	1
BRD4	2	0.103286	1
SYK	-1	0.103286	1
ABL2	-1	0.101852	1
CSK	-1	0.101852	1
KIT	2	0.101852	1
YES1	-1	0.101852	1
CALCA	2	0.101449	1
CDH1	2	0.101449	1
CDKN2B	-1	0.101449	1
CEBPA	2	0.101449	1
CLDN6	2	0.101449	1
CLDN9	2	0.101449	1
CXCL12	2	0.101449	1
DLK1	2	0.101449	1
DNMT1	-1	0.101449	1
DNMT3A	-1	0.101449	1
FASLG	2	0.101449	1
GADD45A	2	0.101449	1
HPGD	2	0.101449	1
KIR2DL1	2	0.101449	1
KIR2DL3	2	0.101449	1
KIR2DL4	2	0.101449	1
KIR3DL1	2	0.101449	1
MAGEA1	2	0.101449	1
MAPK14	-1	0.101449	1
MGMT	2	0.101449	1
PLCB1	2	0.101449	1
PPP2CA	2	0.101449	1
PTGER3	-1	0.101449	1
RAB13	2	0.101449	1
TERT	-1	0.101449	1
TP53	-1	0.101449	1
TSC2	2	0.101449	1
XAF1	2	0.101449	1
IGF1R	-1	0.100559	1
INSR	-1	0.100559	1
INSRR	-1	0.100559	1
CYP3A5	-1	0.100503	1
CSNK2A1	-1	0.100437	1
CSNK2A2	-1	0.100437	1
DYRK1A	-1	0.100437	1
DYRK1B	-1	0.100437	1
DYRK2	-1	0.100437	1
HASPIN	-1	0.100437	1
MUSK	-1	0.100437	1
PDGFRB	-1	0.1	1
CYP2A13	1	0.0996885	1
CYP2F1	1	0.0996885	1
IRAK1	2	0.0992908	1
SENP2	-1	0.0992908	1
USP1	-1	0.0992908	1
USP2	-1	0.0992908	1
USP7	-1	0.0992908	1
CCKAR	-1	0.0991736	1
CCKBR	-1	0.0991736	1
GAST	-1	0.0991736	1
ABCB4	2	0.0990991	1
ADCY7	2	0.0990991	1
SLC51B	2	0.0990991	1
TMPRSS11D	2	0.0990991	1
LRRK2	-1	0.0990099	1
MAPK7	-1	0.0990099	1
BCR	-1	0.0987654	1
CAMK1D	-1	0.0987654	1
CAMK2G	-1	0.0987654	1
FRK	-1	0.0987654	1
FYN	-1	0.0987654	1
HCK	-1	0.0987654	1
MAP3K2	-1	0.0987654	1
MAP3K20	-1	0.0987654	1
TNK2	-1	0.0987654	1
TXK	-1	0.0987654	1
AURKA	-1	0.0986547	1
AKR1C1	-1	0.0983607	1
ALB	2	0.0983607	1
ALOX12	2	0.0983607	1
LTF	2	0.0983607	1
MELTF	2	0.0983607	1
PNLIP	-1	0.0983607	1
REN	-1	0.0983607	1
SLC22A11	-1	0.0983607	1
TF	2	0.0983607	1
UGT1A1	-1	0.0983607	1
UGT1A10	2	0.0983607	1
UGT1A3	2	0.0983607	1
UGT1A6	2	0.0983607	1
UGT1A9	2	0.0983607	1
UGT2B4	2	0.0983607	1
UGT2B7	2	0.0983607	1
MAP3K1	2	0.0981818	1
ATP5A1	-1	0.0981595	1
CDK6	-1	0.0980392	1
SMO	1	0.097561	1
